# Supplementary material for: Long-Term Effects of Microfiltered Seawater and Resistance Training with Elastic Bands on Hepatic Parameters, Inflammation, Oxidative Stress, and Blood Pressure of Older Women: A 32-Week, Double-Blinded, Randomized, Placebo-Controlled Trial
Source: Healthcare (Basel). 2024 Jan 15;12(2):204. doi: 10.3390/healthcare12020204 (PMC10815454; doi:10.3390/healthcare12020204)
Supplement: Supplementary file 1 [file healthcare-12-00204-s001.zip]

Archive with 1 entries (1 files):
- healthcare-2757623-supplementary.pdf
